# Supplementary material for: A Methodology for Multivariate Investigation on the Effect of Acrylate Molecular Structure on the Mechanical Properties and Delivery Efficiency of Microcapsules via In Situ Polymerization
Source: Polymers (Basel). 2023 Oct 19;15(20):4158. doi: 10.3390/polym15204158 (PMC10610868; doi:10.3390/polym15204158)
Supplement: Supplementary file 1 [file polymers-15-04158-s001.zip]

Archive with 1 entries (1 files):
- polymers-2640867-supplementary.pdf
